# Supplementary material for: Unfolding the collective functional potential of a synergistic multispecies community through genotypic and phenotypic analyses
Source: Biofilm. 2025 May 24;10:100290. doi: 10.1016/j.bioflm.2025.100290 (PMC12246864; doi:10.1016/j.bioflm.2025.100290)
Supplement: Multimedia component 1 [file mmc1.xlsx]

## Sheet: compiledNoHypotheticals
Strain	Protein	Query ID	Database Hit
P. amylolyticus	signal peptidase I	PWP87_03290	WP_055258225.1
P. amylolyticus	NAD(P)/FAD-dependent oxidoreductase	PWP87_06010	MEE0221280.1
P. amylolyticus	carbohydrate-binding family 9-like protein	PWP87_06270	WP_000053716.1
P. amylolyticus	family 43 glycosylhydrolase	PWP87_06345	MBR1937084.1
P. amylolyticus	ring-cleaving dioxygenase	PWP87_06475	WP_296777108.1
P. amylolyticus	helix-turn-helix domain-containing protein	PWP87_08160	WP_168748798.1
P. amylolyticus	class I SAM-dependent methyltransferase	PWP87_08585	WP_073104057.1
P. amylolyticus	chemotaxis protein CheC	PWP87_12910	WP_297213887.1
P. amylolyticus	YlbF family regulator	PWP87_13205	WP_196029233.1
P. amylolyticus	2,3-butanediol dehydrogenase	PWP87_14785	WP_165907190.1
P. amylolyticus	extracellular solute-binding protein	PWP87_16490	WP_092650892.1
P. amylolyticus	glycoside hydrolase family 11 protein	PWP87_16580	WP_314137487.1
P. amylolyticus	DUF2750 domain-containing protein	PWP87_18430	MCR4646073.1
P. amylolyticus	family 43 glycosylhydrolase	PWP87_18455	WP_270812399.1
P. amylolyticus	SDR family oxidoreductase	PWP87_18755	WP_252684760.1
P. amylolyticus	ATP-binding cassette domain-containing protein	PWP87_18945	WP_003113951.1
P. amylolyticus	hydantoinase/oxoprolinase family protein	PWP87_18960	WP_291708012.1
P. amylolyticus	DUF4178 domain-containing protein	PWP87_19425	WP_205839037.1
P. amylolyticus	nitrate reductase molybdenum cofactor assembly	PWP87_20555	WP_245249555.1
P. amylolyticus	DUF370 domain-containing protein	PWP87_22330	WP_005548256.1
P. amylolyticus	YlbF family regulator	PWP87_22385	WP_159145136.1
P. amylolyticus	efflux RND transporter periplasmic adaptor	PWP87_22865	MDG0963251.1
P. amylolyticus	type II toxin-antitoxin system HicB family	PWP87_24895	WP_007407388.1
P. amylolyticus	GNAT family N-acetyltransferase	PWP87_25200	WP_154532676.1
P. amylolyticus	IreB family regulatory phosphoprotein	PWP87_25675	MBR3176990.1
P. amylolyticus	ribosome biogenesis GTP-binding protein	PWP87_26160	WP_201731187.1
P. amylolyticus	sporulation protein YunB	PWP87_27340	WP_270812397.1
P. amylolyticus	GlsB/YeaQ/YmgE family stress response membrane	PWP87_27985	WP_316401577.1
P. amylolyticus	DUF5665 domain-containing protein	PWP87_27995	WP_201730162.1
P. amylolyticus	response regulator transcription factor	PWP87_28485	WP_012075778.1
P. amylolyticus	FixH family protein	PWP87_28555	WP_207703586.1
P. amylolyticus	GNAT family N-acetyltransferase	PWP87_30570	WP_125143303.1
P. amylolyticus	diacylglycerol kinase family lipid kinase	PWP87_30930	WP_320991669.1
P. amylolyticus	transcriptional regulator	PWP87_32065	MBR3176991.1
P. amylolyticus	diguanylate cyclase	PWP87_32460	MBR6418707.1
M. oxydans	glycine cleavage T C-terminal barrel	PWP88_00355	WP_297077451.1
M. oxydans	anti-sigma factor	PWP88_00415	WP_217077933.1
M. oxydans	TadA family conjugal transfer-associated ATPase	PWP88_00520	WP_300347742.1
M. oxydans	phosphate acetyltransferase	PWP88_00630	WP_120487676.1
M. oxydans	50S ribosomal protein L36	PWP88_01155	WP_034078415.1
M. oxydans	CDGSH iron-sulfur domain-containing protein	PWP88_02010	MBS6518215.1
M. oxydans	multidrug transporter	PWP88_04740	WP_087389761.1
M. oxydans	DUF2470 domain-containing protein	PWP88_04760	WP_036695622.1
M. oxydans	50S ribosomal protein L33	PWP88_04810	MBR3176934.1
M. oxydans	50S ribosomal protein L34	PWP88_05815	WP_087640897.1
M. oxydans	DUF4175 domain-containing protein	PWP88_05975	MBR4201376.1
M. oxydans	NtaA/DmoA family FMN-dependent monooxygenase	PWP88_07740	MDR1513350.1
M. oxydans	M4 family metallopeptidase	PWP88_07805	MBS6914451.1
M. oxydans	CoA pyrophosphatase	PWP88_08405	WP_109727803.1
M. oxydans	ribbon-helix-helix domain-containing protein	PWP88_08740	WP_008729152.1
M. oxydans	cupin domain-containing protein	PWP88_08770	WP_028521751.1
M. oxydans	cardiolipin synthase	PWP88_09320	MBR5418902.1
M. oxydans	metalloregulator ArsR/SmtB family transcription	PWP88_09800	WP_159159997.1
M. oxydans	aminotransferase class I/II-fold pyridoxal	PWP88_10650	WP_201298922.1
M. oxydans	glycine cleavage system protein GcvH	PWP88_12370	MBR1385617.1
M. oxydans	ABC transporter ATP-binding protein	PWP88_13150	WP_001251456.1
M. oxydans	homoserine dehydrogenase	PWP88_13400	WP_227031211.1
M. oxydans	polyribonucleotide nucleotidyltransferase	PWP88_13890	WP_010760342.1
M. oxydans	CDP-diacylglycerol--glycerol-3-phosphate	PWP88_13965	WP_152887422.1
M. oxydans	DUF3046 domain-containing protein	PWP88_13980	WP_159173133.1
M. oxydans	50S ribosomal protein L19	PWP88_14520	WP_221781852.1
M. oxydans	tRNA (adenine-N1)-methyltransferase	PWP88_14975	MBR6166503.1
M. oxydans	tryptophan synthase subunit beta	PWP88_15175	WP_247011911.1
M. oxydans	1-deoxy-D-xylulose-5-phosphate synthase	PWP88_15770	WGD88465.1
M. oxydans	glucose-6-phosphate dehydrogenase assembly	PWP88_16290	WP_003228268.1
M. oxydans	trigger factor	PWP88_16900	MCL1895357.1
M. oxydans	purine-nucleoside phosphorylase	PWP88_18215	MCD8219314.1
S. rhizophila	DUF1328 domain-containing protein	PWP89_00945	MBR2303789.1
S. rhizophila	AraC family transcriptional regulator	PWP89_01035	MDR2525466.1
S. rhizophila	protein-export chaperone SecB	PWP89_01140	MBR1386308.1
S. rhizophila	N-acetylmuramoyl-L-alanine amidase	PWP89_01235	WP_234248853.1
S. rhizophila	50S ribosomal protein L28	PWP89_02415	MCD7741620.1
S. rhizophila	calcium-binding protein	PWP89_03145	EGR0351918.1
S. rhizophila	CD225/dispanin family protein	PWP89_03555	MBR5669459.1
S. rhizophila	LysR family transcriptional regulator	PWP89_05000	MBR3323187.1
S. rhizophila	glycosyltransferase	PWP89_05285	WP_003450807.1
S. rhizophila	6-phosphofructokinase	PWP89_05480	MDU7110501.1
S. rhizophila	RHS repeat-associated core domain-containing	PWP89_07965	MCD8371034.1
S. rhizophila	DsbA family protein	PWP89_08230	WP_026052877.1
S. rhizophila	TatD family hydrolase	PWP89_08890	WP_058992787.1
S. rhizophila	FMN-dependent L-lactate dehydrogenase LldD	PWP89_09935	WP_158352455.1
S. rhizophila	GH92 family glycosyl hydrolase	PWP89_10340	WP_153923722.1
S. rhizophila	calcium-binding protein	PWP89_10580	EGR0351918.1
S. rhizophila	DUF1778 domain-containing protein	PWP89_11225	WP_138187942.1
S. rhizophila	alpha/beta fold hydrolase	PWP89_11260	MBR3378393.1
S. rhizophila	chemotaxis response regulator CheY	PWP89_11905	MBR3176923.1
S. rhizophila	4-carboxy-4-hydroxy-2-oxoadipate	PWP89_12030	WP_295078279.1
S. rhizophila	crotonase/enoyl-CoA hydratase family protein	PWP89_12080	MBR3176476.1
S. rhizophila	DUF1674 domain-containing protein	PWP89_13385	MCQ2570719.1
S. rhizophila	3-deoxy-manno-octulosonate cytidylyltransferase	PWP89_13880	WP_012075778.1
S. rhizophila	PilX N-terminal domain-containing pilus assembly	PWP89_13940	WP_159159997.1
S. rhizophila	SDR family NAD(P)-dependent oxidoreductase	PWP89_13970	WP_012261457.1
S. rhizophila	cytochrome bc complex cytochrome b subunit	PWP89_14030	WP_296563660.1
S. rhizophila	SUF system Fe-S cluster assembly regulator	PWP89_15685	MBR3176934.1
S. rhizophila	HU family DNA-binding protein	PWP89_16530	MDD4570682.1
S. rhizophila	peptide chain release factor N(5)-glutamine	PWP89_17230	WP_033675338.1
S. maltophilia	DUF1328 domain-containing protein	PWP90_00890	MBR2303789.1
S. maltophilia	tetratricopeptide repeat protein	PWP90_01730	WP_243115949.1
S. maltophilia	50S ribosomal protein L28	PWP90_02275	MCD7741620.1
S. maltophilia	ubiquinol oxidase subunit II	PWP90_03050	WP_227031207.1
S. maltophilia	O-antigen ligase	PWP90_04140	WP_010332195.1
S. maltophilia	PH domain-containing protein	PWP90_04160	MBR3176990.1
S. maltophilia	GtrA family protein	PWP90_04535	MBR5670056.1
S. maltophilia	glycosyltransferase	PWP90_05355	WP_003450807.1
S. maltophilia	RHS repeat protein	PWP90_06195	WP_088271193.1
S. maltophilia	alpha/beta hydrolase-fold protein	PWP90_06540	MDR1213906.1
S. maltophilia	response regulator	PWP90_06550	WP_125143292.1
S. maltophilia	response regulator	PWP90_06550	WP_227031207.1
S. maltophilia	TatD family hydrolase	PWP90_09030	WP_058992787.1
S. maltophilia	FMN-dependent L-lactate dehydrogenase LldD	PWP90_10595	WP_158352455.1
S. maltophilia	molybdopterin molybdotransferase MoeA	PWP90_11170	MBS6518218.1
S. maltophilia	AzlD family protein	PWP90_11270	MCD8224801.1
S. maltophilia	flagellar hook protein FlgE	PWP90_13020	MDO5540166.1
S. maltophilia	NAD(P)H-dependent oxidoreductase	PWP90_13495	MBR5418902.1
S. maltophilia	protein-L-isoaspartate(D-aspartate)	PWP90_15220	MBR2176552.1
S. maltophilia	cytochrome bc complex cytochrome b subunit	PWP90_15830	WP_296563660.1
S. maltophilia	cysteine hydrolase family protein	PWP90_17040	WP_118750947.1
S. maltophilia	Arc family DNA binding domain-containing	PWP90_17495	WP_028521751.1
S. maltophilia	HU family DNA-binding protein	PWP90_18770	MDD4570682.1
S. maltophilia	phospho-N-acetylmuramoyl-pentapeptide-	PWP90_19950	MBR1937041.1
S. maltophilia	PadR family transcriptional regulator	PWP90_21180	WP_028514721.1
