# Supplementary material for: Unfolding the collective functional potential of a synergistic multispecies community through genotypic and phenotypic analyses
Source: Biofilm. 2025 May 24;10:100290. doi: 10.1016/j.bioflm.2025.100290 (PMC12246864; doi:10.1016/j.bioflm.2025.100290)
Supplement: Multimedia component 2 [file mmc2.xlsx]

## Sheet: P. amylolyticus
Identifier	Product	Length (NT)	Length (AA)	Function	Region	Type
PWP87_04090	MerR family transcriptional regulator	984	327	regulatory	1	NRPS
PWP87_04095	stalk domain-containing protein	714	237	other	1	NRPS
PWP87_04100	MerR family transcriptional regulator	225	42	other	1	NRPS
PWP87_04105	SDR family oxidoreductase	903	300	biosynthetic-additional	1	NRPS
PWP87_04110	hypothetical protein	996	331	other	1	NRPS
PWP87_04115	transglutaminase domain-containing protein	2523	840	other	1	NRPS
PWP87_04120	ester cyclase	420	139	biosynthetic-additional	1	NRPS
PWP87_04125	NdvB protein	2379	792	other	1	NRPS
PWP87_04130	GNAT family N-acetyltransferase	756	251	other	1	NRPS
PWP87_04135	SprT family zinc-dependent metalloprotease	663	220	other	1	NRPS
PWP87_04140	saccharopine dehydrogenase	1083	360	other	1	NRPS
PWP87_04145	metalloregulator ArsR/SmtB family transcription factor	321	106	regulatory	1	NRPS
PWP87_04150	DUF1801 domain-containing protein	402	133	other	1	NRPS
PWP87_04155	glycosyltransferase family 39 protein	1584	527	other	1	NRPS
PWP87_04160	hypothetical protein	549	182	other	1	NRPS
PWP87_04165	phosphotransferase	996	331	biosynthetic-additional	1	NRPS
PWP87_04170	non-ribosomal peptide synthetase	4623	1540	biosynthetic	1	NRPS
PWP87_04175	TauD/TfdA family dioxygenase	1005	334	biosynthetic-additional	1	NRPS
PWP87_04180	amino acid adenylation domain-containing protein	3096	1031	biosynthetic	1	NRPS
PWP87_04185	non-ribosomal peptide synthetase	4017	1338	biosynthetic	1	NRPS
PWP87_04190	hypothetical protein	141	46	other	1	NRPS
PWP87_04195	MFS transporter	1344	447	transport	1	NRPS
PWP87_04200	S-layer homology domain-containing protein	2241	746	other	1	NRPS
PWP87_04205	hypothetical protein	603	200	other	1	NRPS
PWP87_04210	GyrI-like domain-containing protein	477	158	other	1	NRPS
PWP87_04215	hypothetical protein	450	149	other	1	NRPS
PWP87_04220	hypothetical protein	441	146	other	1	NRPS
PWP87_04225	CBS domain-containing protein	405	134	other	1	NRPS
PWP87_04230	penicillin-binding transpeptidase domain-containing protein	2091	696	other	1	NRPS
PWP87_04235	TetR family transcriptional regulator	582	193	other	1	NRPS
PWP87_04240	HXXEE domain-containing protein	627	208	other	1	NRPS
PWP87_04245	class I SAM-dependent methyltransferase	771	256	biosynthetic-additional	1	NRPS
PWP87_04250	VOC family protein	417	138	other	1	NRPS
PWP87_04255	FxLYD domain-containing protein	996	331	other	1	NRPS
PWP87_04260	trypsin-like peptidase domain-containing protein	1149	382	other	1	NRPS
PWP87_04265	TetR family transcriptional regulator C-terminal domain-containing protein	600	199	regulatory	1	NRPS
PWP87_04270	MFS transporter	1221	406	transport	1	NRPS
PWP87_04275	glycoside hydrolase family 1 protein	1410	469	other	1	NRPS
PWP87_05130	hypothetical protein	1023	340	biosynthetic-additional	2	Siderophore
PWP87_05135	diaminobutyrate--2-oxoglutarate transaminase	1356	451	biosynthetic-additional	2	Siderophore
PWP87_05140	MFS transporter	1434	477	transport	2	Siderophore
PWP87_05145	IucA/IucC family protein	1788	595	biosynthetic	2	Siderophore
PWP87_05150	IucA/IucC family protein	2016	671	biosynthetic	2	Siderophore
PWP87_05155	aldolase/citrate lyase family protein	777	258	other	2	Siderophore
PWP87_05160	type III PLP-dependent enzyme	1422	473	biosynthetic-additional	2	Siderophore
PWP87_05165	IucA/IucC family protein	1848	615	biosynthetic	2	Siderophore
PWP87_05170	glycoside hydrolase family 2 TIM barrel-domain containing protein	3486	1161	other	2	Siderophore
PWP87_05175	hypothetical protein	270	89	other	2	Siderophore
PWP87_05180	DUF4362 domain-containing protein	474	157	other	2	Siderophore
PWP87_06105	ring-cleaving dioxygenase	975	324	other	3	RIPPS
PWP87_06110	TIGR02206 family membrane protein	762	253	other	3	RIPPS
PWP87_06115	SDR family NAD(P)-dependent oxidoreductase	795	264	biosynthetic-additional	3	RIPPS
PWP87_06120	YqkE family protein	261	86	other	3	RIPPS
PWP87_06125	peptidylprolyl isomerase	648	215	other	3	RIPPS
PWP87_06130	MFS transporter	1215	404	transport	3	RIPPS
PWP87_06135	hypothetical protein	192	63	other	3	RIPPS
PWP87_06140	hypothetical protein	372	123	other	3	RIPPS
PWP87_06145	hypothetical protein	162	53	other	3	RIPPS
PWP87_06150	hypothetical protein	282	93	other	3	RIPPS
PWP87_06155	HAMP domain-containing sensor histidine kinase	1899	632	regulatory	3	RIPPS
PWP87_06160	NHLP leader peptide family RiPP precursor	243	80	biosynthetic	3	RIPPS
PWP87_06165	hypothetical protein	948	315	other	3	RIPPS
PWP87_06170	hypothetical protein	738	245	other	3	RIPPS
PWP87_06175	acyltransferase	1254	417	biosynthetic-additional	3	RIPPS
PWP87_06180	LCP family protein	996	331	other	3	RIPPS
PWP87_06185	undecaprenyl-diphosphatase	552	183	other	3	RIPPS
PWP87_06190	methyl-accepting chemotaxis protein	1737	578	other	3	RIPPS
PWP87_09740	EAL domain-containing protein	2481	826	biosynthetic-additional	4	RIPPS
PWP87_09745	SpoVR family protein	1437	478	other	4	RIPPS
PWP87_09750	sporulation protein YhbH	1170	389	other	4	RIPPS
PWP87_09755	MFS transporter	1335	444	other	4	RIPPS
PWP87_09760	sulfotransferase	1269	422	other	4	RIPPS
PWP87_09765	asparagine synthase-related protein	1932	643	biosynthetic	4	RIPPS
PWP87_09770	paeninodin family lasso peptide	135	44	biosynthetic-additional	4	RIPPS
PWP87_09775	paeninodin family lasso peptide	138	45	other	4	RIPPS
PWP87_09780	aldolase	948	315	other	4	RIPPS
PWP87_09785	lasso peptide biosynthesis PqqD family chaperone	300	99	biosynthetic-additional	4	RIPPS
PWP87_09790	lasso peptide biosynthesis B2 protein	483	160	biosynthetic	4	RIPPS
PWP87_09795	nucleotidyltransferase family protein	522	173	biosynthetic-additional	4	RIPPS
PWP87_09800	nucleotidyltransferase family protein	696	231	biosynthetic-additional	4	RIPPS
PWP87_09805	ABC transporter ATP-binding protein	1821	606	transport	4	RIPPS
PWP87_09810	adenylyl-sulfate kinase	639	212	other	4	RIPPS
PWP87_09815	hypothetical protein	411	136	other	4	RIPPS
PWP87_09820	delta-lactam-biosynthetic de-N-acetylase	731	85	other	4	RIPPS
PWP87_09825	DegV family protein	849	282	other	4	RIPPS
PWP87_09830	hypothetical protein	471	156	other	4	RIPPS
PWP87_09835	DUF423 domain-containing protein	387	128	other	4	RIPPS
PWP87_09840	hypothetical protein	573	190	other	4	RIPPS
PWP87_09845	hypothetical protein	261	86	other	4	RIPPS
PWP87_09850	hypothetical protein	609	202	other	4	RIPPS
PWP87_10680	hypothetical protein	294	97	other	5	RIPPS
PWP87_10685	hypothetical protein	309	102	other	5	RIPPS
PWP87_10690	hypothetical protein	183	60	other	5	RIPPS
PWP87_10695	hypothetical protein	279	92	other	5	RIPPS
PWP87_10700	hypothetical protein	669	222	other	5	RIPPS
PWP87_10705	DUF262 domain-containing protein	417	138	other	5	RIPPS
PWP87_10710	hypothetical protein	753	250	other	5	RIPPS
PWP87_10715	hypothetical protein	363	120	other	5	RIPPS
PWP87_10720	hypothetical protein	201	66	other	5	RIPPS
PWP87_10725	hypothetical protein	195	64	other	5	RIPPS
PWP87_10730	hypothetical protein	162	53	other	5	RIPPS
PWP87_10735	hypothetical protein	489	162	other	5	RIPPS
PWP87_10740	type II toxin-antitoxin system PemK/MazF family toxin	372	123	other	5	RIPPS
PWP87_10745	helix-turn-helix transcriptional regulator	219	72	other	5	RIPPS
PWP87_10750	hypothetical protein	216	71	other	5	RIPPS
PWP87_10755	DNA sulfur modification protein DndB	1314	437	other	5	RIPPS
PWP87_10760	hypothetical protein	1020	339	other	5	RIPPS
PWP87_10765	hypothetical protein	645	214	other	5	RIPPS
PWP87_10770	cyclic lactone autoinducer peptide	660	219	biosynthetic	5	RIPPS
PWP87_10775	hypothetical protein	384	127	other	5	RIPPS
PWP87_10780	hypothetical protein	369	122	other	5	RIPPS
PWP87_10785	hypothetical protein	1143	380	other	5	RIPPS
PWP87_10790	AAA family ATPase	1173	390	other	5	RIPPS
PWP87_10795	3D domain-containing protein	510	169	other	5	RIPPS
PWP87_10800	AAA family ATPase	549	182	other	5	RIPPS
PWP87_10805	hypothetical protein	366	121	other	5	RIPPS
PWP87_10810	hypothetical protein	363	120	other	5	RIPPS
PWP87_10815	hypothetical protein	333	110	other	5	RIPPS
PWP87_10820	hypothetical protein	321	106	other	5	RIPPS
PWP87_10825	hypothetical protein	180	59	other	5	RIPPS
PWP87_10830	hypothetical protein	276	91	other	5	RIPPS
PWP87_10835	hypothetical protein	369	122	other	5	RIPPS
PWP87_10840	hypothetical protein	618	205	other	5	RIPPS
PWP87_10845	hypothetical protein	711	236	other	5	RIPPS
PWP87_12265	pyridoxamine 5'-phosphate oxidase family protein	462	153	other	6	NRPS
PWP87_12270	RNA polymerase recycling motor HelD	2376	791	other	6	NRPS
PWP87_12275	adenine deaminase C-terminal domain-containing protein	1860	619	other	6	NRPS
PWP87_12280	hypothetical protein	921	306	other	6	NRPS
PWP87_12285	AraC family transcriptional regulator	921	306	regulatory	6	NRPS
PWP87_12290	alpha-xylosidase	2319	772	other	6	NRPS
PWP87_12295	aminoglycoside phosphotransferase family protein	1011	336	biosynthetic-additional	6	NRPS
PWP87_12300	glycoside hydrolase family 3 C-terminal domain-containing protein	2952	983	other	6	NRPS
PWP87_12305	MFS transporter	1301	210	transport	6	NRPS
PWP87_12310	MFS transporter	1344	447	transport	6	NRPS
PWP87_12315	MarR family transcriptional regulator	447	148	regulatory	6	NRPS
PWP87_12320	RbsD/FucU domain-containing protein	474	157	other	6	NRPS
PWP87_12325	GNAT family N-acetyltransferase	501	166	other	6	NRPS
PWP87_12330	conjugal transfer protein TraX	621	206	other	6	NRPS
PWP87_12335	amino acid adenylation domain-containing protein	3708	1235	biosynthetic	6	NRPS
PWP87_12340	methyl-accepting chemotaxis protein	1743	580	other	6	NRPS
PWP87_12345	ribose-5-phosphate isomerase RpiA	672	223	other	6	NRPS
PWP87_12350	GNAT family protein	600	199	biosynthetic-additional	6	NRPS
PWP87_12355	MarR family transcriptional regulator	462	153	regulatory	6	NRPS
PWP87_12360	cobalamin-dependent protein	1095	364	other	6	NRPS
PWP87_12365	ATP-binding protein	1710	569	regulatory	6	NRPS
PWP87_12370	alpha/beta hydrolase	978	325	biosynthetic-additional	6	NRPS
PWP87_12375	class I SAM-dependent methyltransferase	714	237	biosynthetic-additional	6	NRPS
PWP87_12380	BadF/BadG/BcrA/BcrD ATPase family protein	987	328	other	6	NRPS
PWP87_12385	GNAT family N-acetyltransferase	438	145	other	6	NRPS
PWP87_12390	MarR family transcriptional regulator	459	152	regulatory	6	NRPS
PWP87_12395	MMPL family transporter	3168	1055	biosynthetic-additional	6	NRPS
PWP87_12400	GDSL-type esterase/lipase family protein	627	208	other	6	NRPS
PWP87_12405	phosphotransferase	1062	353	biosynthetic-additional	6	NRPS
PWP87_12410	tetratricopeptide repeat protein	678	225	other	6	NRPS
PWP87_12415	TetM/TetW/TetO/TetS family tetracycline resistance ribosomal protection protein	1989	662	biosynthetic-additional	6	NRPS
PWP87_14350	metal-dependent hydrolase	693	230	other	7	PKS
PWP87_14355	C4-dicarboxylate transporter DctA	1356	451	transport	7	PKS
PWP87_14360	alpha,alpha-phosphotrehalase	1722	573	biosynthetic-additional	7	PKS
PWP87_14365	PTS system trehalose-specific EIIBC component	2028	675	biosynthetic-additional	7	PKS
PWP87_14370	chemotaxis protein	849	282	other	7	PKS
PWP87_14375	YkgJ family cysteine cluster protein	279	92	other	7	PKS
PWP87_14380	hypothetical protein	204	67	other	7	PKS
PWP87_14385	AbrB family transcriptional regulator	303	100	other	7	PKS
PWP87_14390	MFS transporter	1311	436	transport	7	PKS
PWP87_14395	O-methyltransferase	705	234	biosynthetic-additional	7	PKS
PWP87_14400	LysR family transcriptional regulator	897	298	regulatory	7	PKS
PWP87_14405	YoaK family protein	717	238	other	7	PKS
PWP87_14410	prolyl oligopeptidase family serine peptidase	900	299	biosynthetic-additional	7	PKS
PWP87_14415	GTP pyrophosphokinase family protein	744	247	other	7	PKS
PWP87_14420	multidrug effflux MFS transporter	1236	411	transport	7	PKS
PWP87_14425	hypothetical protein	603	200	other	7	PKS
PWP87_14430	iron-hydroxamate ABC transporter substrate-binding protein	993	330	transport	7	PKS
PWP87_14435	flavin reductase family protein	621	206	other	7	PKS
PWP87_14440	type III polyketide synthase	1155	384	biosynthetic	7	PKS
PWP87_14445	MMPL family transporter	2247	748	biosynthetic-additional	7	PKS
PWP87_14450	alpha/beta hydrolase family protein	1020	339	biosynthetic-additional	7	PKS
PWP87_14455	GDSL-type esterase/lipase family protein	1116	371	other	7	PKS
PWP87_14460	monovalent cation/H(+) antiporter subunit G	393	130	other	7	PKS
PWP87_14465	Na(+)/H(+) antiporter subunit F1	285	94	other	7	PKS
PWP87_14470	Na+/H+ antiporter subunit E	477	158	other	7	PKS
PWP87_14475	Na+/H+ antiporter subunit D	1479	492	other	7	PKS
PWP87_14480	Na(+)/H(+) antiporter subunit C	339	112	other	7	PKS
PWP87_14485	Na+/H+ antiporter subunit A	2954	310	other	7	PKS
PWP87_14490	diguanylate cyclase	1641	546	biosynthetic-additional	7	PKS
PWP87_14495	hypothetical protein	522	173	other	7	PKS
PWP87_14500	GGDEF domain-containing protein	1140	379	biosynthetic-additional	7	PKS
PWP87_14505	hypothetical protein	951	316	other	7	PKS
PWP87_14510	DUF11 domain-containing protein	462	153	other	7	PKS
PWP87_15730	response regulator transcription factor	675	224	regulatory	8	PKS
PWP87_15735	HAMP domain-containing sensor histidine kinase	1362	453	regulatory	8	PKS
PWP87_15740	serine hydrolase	2130	709	biosynthetic-additional	8	PKS
PWP87_15745	alpha/beta hydrolase	942	313	biosynthetic-additional	8	PKS
PWP87_15750	hypothetical protein	375	124	other	8	PKS
PWP87_15755	ABC transporter ATP-binding protein	1719	572	transport	8	PKS
PWP87_15760	MarR family winged helix-turn-helix transcriptional regulator	423	140	regulatory	8	PKS
PWP87_15765	low specificity L-threonine aldolase	1080	359	other	8	PKS
PWP87_15770	AraC family transcriptional regulator	918	305	regulatory	8	PKS
PWP87_15775	aldo/keto reductase	138	46	other	8	PKS
PWP87_15780	methyltransferase domain-containing protein	780	259	biosynthetic-additional	8	PKS
PWP87_15785	pentapeptide repeat-containing protein	630	209	other	8	PKS
PWP87_15790	multidrug efflux SMR transporter	339	112	other	8	PKS
PWP87_15795	multidrug efflux SMR transporter	315	104	other	8	PKS
PWP87_15800	DEAD/DEAH box helicase	1428	475	other	8	PKS
PWP87_15805	MmcQ/YjbR family DNA-binding protein	357	118	other	8	PKS
PWP87_15810	hypothetical protein	690	229	other	8	PKS
PWP87_15815	alpha/beta hydrolase	888	295	biosynthetic-additional	8	PKS
PWP87_15820	type III polyketide synthase	1158	385	biosynthetic	8	PKS
PWP87_15825	methyltransferase domain-containing protein	720	239	other	8	PKS
PWP87_15830	NAD(P)/FAD-dependent oxidoreductase	1149	382	biosynthetic-additional	8	PKS
PWP87_15835	PLP-dependent aminotransferase family protein	1191	396	biosynthetic-additional	8	PKS
PWP87_15840	MaoC family dehydratase	426	141	other	8	PKS
PWP87_15845	LacI family DNA-binding transcriptional regulator	995	265	regulatory	8	PKS
PWP87_15850	AraC family transcriptional regulator	885	294	regulatory	8	PKS
PWP87_15855	extracellular solute-binding protein	1266	421	biosynthetic-additional	8	PKS
PWP87_15860	sugar ABC transporter permease	891	296	transport	8	PKS
PWP87_15865	carbohydrate ABC transporter permease	882	293	transport	8	PKS
PWP87_15870	spore germination protein	1410	469	other	8	PKS
PWP87_15875	endospore germination permease	1116	371	other	8	PKS
PWP87_15880	Ger(x)C family spore germination protein	1176	391	other	8	PKS
PWP87_15885	stalk domain-containing protein	1275	424	other	8	PKS
PWP87_15890	hypothetical protein	369	122	other	8	PKS
PWP87_15895	sialidase family protein	1233	410	other	8	PKS
PWP87_15900	hypothetical protein	426	141	other	8	PKS
PWP87_15905	ATP-binding protein	1281	426	regulatory	8	PKS
PWP87_15910	hypothetical protein	309	102	other	8	PKS
PWP87_15915	alpha/beta fold hydrolase	573	190	biosynthetic-additional	8	PKS
PWP87_20025	hypothetical protein	501	166	other	9	Hybrid region
PWP87_20030	YxcD family protein	279	92	other	9	Hybrid region
PWP87_20035	tyrosine--tRNA ligase	1263	420	other	9	Hybrid region
PWP87_20040	DUF4375 domain-containing protein	450	149	other	9	Hybrid region
PWP87_20045	Imm63 family immunity protein	429	142	other	9	Hybrid region
PWP87_20050	YdiU family protein	1470	489	other	9	Hybrid region
PWP87_20055	nucleobase:cation symporter-2 family protein	1347	448	other	9	Hybrid region
PWP87_20060	NRDE family protein	771	256	other	9	Hybrid region
PWP87_20065	Dabb family protein	300	99	other	9	Hybrid region
PWP87_20070	TetR/AcrR family transcriptional regulator	582	193	other	9	Hybrid region
PWP87_20075	NADH:flavin oxidoreductase	1116	371	biosynthetic-additional	9	Hybrid region
PWP87_20080	AraC family transcriptional regulator	852	283	regulatory	9	Hybrid region
PWP87_20085	DMT family transporter	930	309	transport	9	Hybrid region
PWP87_20090	pseudouridine synthase	699	232	biosynthetic-additional	9	Hybrid region
PWP87_20095	DUF1963 domain-containing protein	633	210	other	9	Hybrid region
PWP87_20100	MFS transporter	1209	402	transport	9	Hybrid region
PWP87_20105	aspartate aminotransferase family protein	1239	412	biosynthetic-additional	9	Hybrid region
PWP87_20110	alcohol dehydrogenase catalytic domain-containing protein	1050	349	biosynthetic-additional	9	Hybrid region
PWP87_20115	HAD family hydrolase	738	245	biosynthetic-additional	9	Hybrid region
PWP87_20120	YjfB family protein	183	60	other	9	Hybrid region
PWP87_20125	non-ribosomal peptide synthetase	9822	3273	biosynthetic	9	Hybrid region
PWP87_20130	amino acid adenylation domain-containing protein	10092	3363	biosynthetic	9	Hybrid region
PWP87_20135	AMP-binding protein	1650	549	biosynthetic-additional	9	Hybrid region
PWP87_20140	ACP S-malonyltransferase	1206	401	biosynthetic	9	Hybrid region
PWP87_20145	Cof-type HAD-IIB family hydrolase	858	285	biosynthetic-additional	9	Hybrid region
PWP87_20150	SMI1/KNR4 family protein	459	152	other	9	Hybrid region
PWP87_20155	GNAT family N-acetyltransferase	525	174	other	9	Hybrid region
PWP87_20160	S8 family peptidase	1161	386	biosynthetic-additional	9	Hybrid region
PWP87_20165	RidA family protein	399	132	other	9	Hybrid region
PWP87_20170	6-phospho-beta-glucosidase	1443	480	other	9	Hybrid region
PWP87_20175	beta-glucoside-specific PTS transporter subunit IIABC	1914	637	biosynthetic-additional	9	Hybrid region
PWP87_20180	beta-glucoside-specific PTS transporter subunit IIABC	1938	645	biosynthetic-additional	9	Hybrid region
PWP87_20185	PRD domain-containing protein	843	280	other	9	Hybrid region
PWP87_20190	hypothetical protein	306	101	other	9	Hybrid region
PWP87_20195	AAA family ATPase	561	186	other	9	Hybrid region
PWP87_20200	acyltransferase	1089	362	other	9	Hybrid region
PWP87_20205	GNAT family N-acetyltransferase	540	179	other	9	Hybrid region
PWP87_20210	hypothetical protein	474	157	other	9	Hybrid region
PWP87_20215	family 78 glycoside hydrolase catalytic domain	2682	893	other	9	Hybrid region
PWP87_20220	AraC family transcriptional regulator	885	294	regulatory	9	Hybrid region
PWP87_20225	hypothetical protein	567	188	other	9	Hybrid region
PWP87_23685	nitrite reductase small subunit NirD	327	108	other	10	Hybrid region
PWP87_23690	formate/nitrite transporter family protein	783	260	other	10	Hybrid region
PWP87_23695	HD domain-containing protein	630	209	other	10	Hybrid region
PWP87_23700	response regulator	810	269	regulatory	10	Hybrid region
PWP87_23705	histidine kinase	1878	625	other	10	Hybrid region
PWP87_23710	ABC transporter substrate-binding protein	1305	434	biosynthetic-additional	10	Hybrid region
PWP87_23715	sugar ABC transporter permease	873	290	transport	10	Hybrid region
PWP87_23720	carbohydrate ABC transporter permease	825	274	transport	10	Hybrid region
PWP87_23725	hypothetical protein	654	217	transport	10	Hybrid region
PWP87_23730	MFS transporter	651	216	transport	10	Hybrid region
PWP87_23735	TetR/AcrR family transcriptional regulator	636	211	regulatory	10	Hybrid region
PWP87_23740	ABC transporter ATP-binding protein	768	255	transport	10	Hybrid region
PWP87_23745	FtsX-like permease family protein	2334	777	other	10	Hybrid region
PWP87_23750	alpha/beta fold hydrolase	741	246	biosynthetic-additional	10	Hybrid region
PWP87_23755	hypothetical protein	885	294	other	10	Hybrid region
PWP87_23760	acyl carrier protein	264	87	biosynthetic-additional	10	Hybrid region
PWP87_23765	HAD-IIIC family phosphatase	1050	349	biosynthetic-additional	10	Hybrid region
PWP87_23770	3-hydroxyacyl-CoA dehydrogenase family protein	852	283	biosynthetic-additional	10	Hybrid region
PWP87_23775	aminotransferase class III-fold pyridoxal phosphate-dependent enzyme	1320	439	biosynthetic-additional	10	Hybrid region
PWP87_23780	ACP S-malonyltransferase	981	326	biosynthetic	10	Hybrid region
PWP87_23785	acyl-CoA dehydrogenase family protein	1152	383	biosynthetic-additional	10	Hybrid region
PWP87_23790	acyl carrier protein	258	85	biosynthetic-additional	10	Hybrid region
PWP87_23795	AMP-binding protein	4200	1399	biosynthetic	10	Hybrid region
PWP87_23800	hybrid non-ribosomal peptide synthetase/type I polyketide synthase	16764	5587	biosynthetic	10	Hybrid region
PWP87_23805	hypothetical protein	477	158	other	10	Hybrid region
PWP87_23810	Rrf2 family transcriptional regulator	426	141	other	10	Hybrid region
PWP87_23815	SDR family oxidoreductase	858	285	other	10	Hybrid region
PWP87_23820	RNA 2'-phosphotransferase	540	179	other	10	Hybrid region
PWP87_23825	Imm48 family immunity protein	441	146	other	10	Hybrid region
PWP87_23830	nucleotidyl transferase AbiEii/AbiGii toxin family protein	882	293	other	10	Hybrid region
PWP87_23835	hypothetical protein	582	193	other	10	Hybrid region
PWP87_23840	hypothetical protein	498	165	other	10	Hybrid region
PWP87_23845	DUF600 family protein	372	123	other	10	Hybrid region
PWP87_23850	SMI1/KNR4 family protein	246	81	other	10	Hybrid region
PWP87_23855	SMI1/KNR4 family protein	396	131	other	10	Hybrid region
PWP87_23860	DUF1851 domain-containing protein	540	179	other	10	Hybrid region
PWP87_23865	SMI1/KNR4 family protein	465	154	other	10	Hybrid region
PWP87_23870	hypothetical protein	525	174	other	10	Hybrid region
PWP87_23875	hypothetical protein	1524	507	other	10	Hybrid region
PWP87_23880	suppressor of fused domain protein	951	316	other	10	Hybrid region
PWP87_23885	hypothetical protein	174	57	other	10	Hybrid region
PWP87_23890	hypothetical protein	525	174	other	10	Hybrid region
PWP87_23895	hypothetical protein	3747	1248	other	10	Hybrid region
PWP87_23900	DUF4280 domain-containing protein	438	145	other	10	Hybrid region
PWP87_23905	hypothetical protein	531	176	other	10	Hybrid region
PWP87_24860	hypothetical protein	270	89	other	11	Hybrid region
PWP87_24865	hypothetical protein	2121	706	other	11	Hybrid region
PWP87_24870	ATP-binding protein	294	97	other	11	Hybrid region
PWP87_24875	hypothetical protein	714	237	other	11	Hybrid region
PWP87_24880	hypothetical protein	1380	459	other	11	Hybrid region
PWP87_24885	TetR/AcrR family transcriptional regulator	612	203	regulatory	11	Hybrid region
PWP87_24890	amidohydrolase family protein	1323	440	other	11	Hybrid region
PWP87_24895	type II toxin-antitoxin system HicB family antitoxin	252	83	other	11	Hybrid region
PWP87_24900	YdeI family protein	594	197	other	11	Hybrid region
PWP87_24905	hypothetical protein	225	74	other	11	Hybrid region
PWP87_24910	membrane protein insertion efficiency factor YidD	228	75	other	11	Hybrid region
PWP87_24915	EVE domain-containing protein	477	158	other	11	Hybrid region
PWP87_24920	DinB family protein	567	188	other	11	Hybrid region
PWP87_24925	YafY family protein	948	315	other	11	Hybrid region
PWP87_24930	S-layer homology domain-containing protein	3540	1179	other	11	Hybrid region
PWP87_24935	hypothetical protein	957	318	other	11	Hybrid region
PWP87_24940	MarR family transcriptional regulator	276	91	regulatory	11	Hybrid region
PWP87_24945	sugar phosphate isomerase/epimerase	828	275	other	11	Hybrid region
PWP87_24950	hypothetical protein	192	63	other	11	Hybrid region
PWP87_24955	hypothetical protein	1026	341	other	11	Hybrid region
PWP87_24960	non-ribosomal peptide synthetase	3684	1227	biosynthetic	11	Hybrid region
PWP87_24965	ABC transporter permease	873	290	other	11	Hybrid region
PWP87_24970	ABC transporter ATP-binding protein	981	326	transport	11	Hybrid region
PWP87_24975	hypothetical protein	282	93	other	11	Hybrid region
PWP87_24980	ACP S-malonyltransferase	972	323	biosynthetic	11	Hybrid region
PWP87_24985	HAD-IIIC family phosphatase	1071	356	biosynthetic-additional	11	Hybrid region
PWP87_24990	acyl carrier protein	234	77	biosynthetic-additional	11	Hybrid region
PWP87_24995	3-hydroxyacyl-CoA dehydrogenase family protein	852	283	biosynthetic-additional	11	Hybrid region
PWP87_25000	condensation domain-containing protein	1260	419	biosynthetic-additional	11	Hybrid region
PWP87_25005	SDR family NAD(P)-dependent oxidoreductase	7710	2569	biosynthetic	11	Hybrid region
PWP87_25010	SDR family NAD(P)-dependent oxidoreductase	7746	2581	biosynthetic	11	Hybrid region
PWP87_25015	non-ribosomal peptide synthetase	11943	3980	biosynthetic	11	Hybrid region
PWP87_25020	SDR family NAD(P)-dependent oxidoreductase	3852	1283	biosynthetic	11	Hybrid region
PWP87_25025	non-ribosomal peptide synthetase	2568	855	biosynthetic	11	Hybrid region
PWP87_25030	thioesterase domain-containing protein	708	235	biosynthetic-additional	11	Hybrid region
PWP87_25035	AraC family transcriptional regulator	807	268	regulatory	11	Hybrid region
PWP87_25040	aminoglycoside phosphotransferase family protein	807	268	biosynthetic-additional	11	Hybrid region
PWP87_25045	acyl-CoA dehydrogenase family protein	1197	398	biosynthetic-additional	11	Hybrid region
PWP87_25050	acyl carrier protein	282	93	biosynthetic-additional	11	Hybrid region
PWP87_25055	GNAT family N-acetyltransferase	438	145	other	11	Hybrid region
PWP87_25060	ROK family protein	900	299	other	11	Hybrid region
PWP87_25065	glycoside hydrolase family 32 protein	1473	490	other	11	Hybrid region
PWP87_25070	ABC transporter substrate-binding protein	1608	535	biosynthetic-additional	11	Hybrid region
PWP87_25075	carbohydrate ABC transporter permease	882	293	transport	11	Hybrid region
PWP87_25080	ABC transporter permease subunit	861	286	transport	11	Hybrid region
PWP87_25085	LacI family DNA-binding transcriptional regulator	1077	358	regulatory	11	Hybrid region
PWP87_25090	purine-nucleoside phosphorylase	819	272	other	11	Hybrid region
PWP87_25095	endo-1,4-beta-xylanase	1002	333	other	11	Hybrid region
PWP87_25100	hypothetical protein	348	115	other	11	Hybrid region
PWP87_25105	aminoglycoside phosphotransferase family protein	879	292	biosynthetic-additional	11	Hybrid region
PWP87_25110	DinB family protein	480	159	other	11	Hybrid region
PWP87_25115	hypothetical protein	207	68	other	11	Hybrid region
PWP87_25120	hypothetical protein	279	92	other	11	Hybrid region
PWP87_25125	hypothetical protein	483	160	other	11	Hybrid region
PWP87_25130	cysteine hydrolase family protein	522	173	biosynthetic-additional	11	Hybrid region
PWP87_25135	hypothetical protein	423	140	other	11	Hybrid region
PWP87_25140	GrpB family protein	546	181	other	11	Hybrid region
PWP87_26600	30S ribosomal protein S14	270	89	other	12	Siderophore
PWP87_26605	GTP-binding protein	1197	398	biosynthetic-additional	12	Siderophore
PWP87_26610	MFS transporter	1221	406	other	12	Siderophore
PWP87_26615	MFS transporter	1194	397	transport	12	Siderophore
PWP87_26620	ABC transporter ATP-binding protein	753	250	transport	12	Siderophore
PWP87_26625	ABC transporter ATP-binding protein	810	269	transport	12	Siderophore
PWP87_26630	ABC transporter permease	897	298	transport	12	Siderophore
PWP87_26635	ABC transporter permease	933	310	transport	12	Siderophore
PWP87_26640	nickel ABC transporter substrate-binding protein	1638	545	transport	12	Siderophore
PWP87_26645	opine metallophore biosynthesis dehydrogenase	1302	433	biosynthetic	12	Siderophore
PWP87_26650	SAM-dependent methyltransferase	957	318	biosynthetic	12	Siderophore
PWP87_26655	diaminopimelate epimerase	861	286	other	12	Siderophore
PWP87_26660	amidohydrolase	1121	373	biosynthetic-additional	12	Siderophore
PWP87_26665	LLM class flavin-dependent oxidoreductase	1068	355	other	12	Siderophore
PWP87_26670	LysR family transcriptional regulator	873	290	regulatory	12	Siderophore
PWP87_26675	NADPH-dependent FMN reductase	549	182	other	12	Siderophore
PWP87_26680	ABC transporter permease	918	305	transport	12	Siderophore
PWP87_26685	ABC transporter permease	933	310	transport	12	Siderophore
PWP87_26690	ABC transporter substrate-binding protein	1644	547	transport	12	Siderophore
PWP87_28755	FtsX-like permease family protein	2406	801	other	13	NRPS
PWP87_28760	hypothetical protein	234	77	other	13	NRPS
PWP87_28765	hypothetical protein	1203	400	other	13	NRPS
PWP87_28770	hypothetical protein	645	214	other	13	NRPS
PWP87_28775	hypothetical protein	489	162	other	13	NRPS
PWP87_28780	homocysteine S-methyltransferase	1068	355	other	13	NRPS
PWP87_28785	S-methylmethionine permease	1413	470	biosynthetic-additional	13	NRPS
PWP87_28790	Ger(x)C family spore germination protein	1203	400	other	13	NRPS
PWP87_28795	GerAB/ArcD/ProY family transporter	1040	71	other	13	NRPS
PWP87_28800	spore germination protein	1713	570	other	13	NRPS
PWP87_28805	PAS domain-containing methyl-accepting chemotaxis protein	921	306	other	13	NRPS
PWP87_28810	VOC family protein	543	180	other	13	NRPS
PWP87_28815	VOC family protein	444	147	other	13	NRPS
PWP87_28820	YafY family protein	969	322	other	13	NRPS
PWP87_28825	MFS transporter	1158	385	transport	13	NRPS
PWP87_28830	LysR family transcriptional regulator	867	288	regulatory	13	NRPS
PWP87_28835	hypothetical protein	675	224	other	13	NRPS
PWP87_28840	MerR family DNA-binding protein	276	91	other	13	NRPS
PWP87_28845	nitroreductase family protein	326	51	other	13	NRPS
PWP87_28850	non-ribosomal peptide synthetase	18993	6330	biosynthetic	13	NRPS
PWP87_28855	ABC transporter ATP-binding protein	1734	577	transport	13	NRPS
PWP87_28860	ABC transporter ATP-binding protein	1050	349	transport	13	NRPS
PWP87_28865	ABC transporter transmembrane domain-containing protein	774	257	transport	13	NRPS
PWP87_28870	amino acid adenylation domain-containing protein	3312	1103	biosynthetic	13	NRPS
PWP87_28875	amino acid adenylation domain-containing protein	15005	2230	biosynthetic	13	NRPS
PWP87_28880	hypothetical protein	123	40	other	13	NRPS
PWP87_28885	diaminobutyrate--2-oxoglutarate transaminase	1299	432	biosynthetic-additional	13	NRPS
PWP87_28890	glutamine--fructose-6-phosphate transaminase (isomerizing)	1833	610	biosynthetic-additional	13	NRPS
PWP87_28895	phosphoglucosamine mutase	1341	446	other	13	NRPS
PWP87_28900	CdaR family protein	1497	498	other	13	NRPS
PWP87_28905	diadenylate cyclase CdaA	837	278	other	13	NRPS
PWP87_28910	zf-HC2 domain-containing protein	615	204	other	13	NRPS
PWP87_28915	RNA polymerase sigma factor SigW	567	188	regulatory	13	NRPS
PWP87_28920	phosphoenolpyruvate carboxylase	2793	930	other	13	NRPS
PWP87_28925	WGxxGxxG-CTERM domain-containing protein	354	117	other	13	NRPS
PWP87_30160	redox-regulated ATPase YchF	1101	366	other	14	Terpene
PWP87_30165	GNAT family N-acetyltransferase	471	156	other	14	Terpene
PWP87_30170	hypothetical protein	393	130	other	14	Terpene
PWP87_30175	hypothetical protein	453	150	other	14	Terpene
PWP87_30180	type 2 isopentenyl-diphosphate Delta-isomerase	1068	355	other	14	Terpene
PWP87_30185	phytoene desaturase family protein	1482	493	biosynthetic-additional	14	Terpene
PWP87_30190	glycosyltransferase family 2 protein	1149	382	biosynthetic-additional	14	Terpene
PWP87_30195	lysophospholipid acyltransferase family protein	762	253	other	14	Terpene
PWP87_30200	carotenoid biosynthesis protein	768	255	other	14	Terpene
PWP87_30205	phytoene/squalene synthase family protein	873	290	biosynthetic	14	Terpene
PWP87_30210	phytoene desaturase family protein	1464	487	biosynthetic-additional	14	Terpene
PWP87_30215	phytoene desaturase family protein	1551	516	biosynthetic-additional	14	Terpene
PWP87_30220	cobalamin B12-binding domain-containing protein	945	314	other	14	Terpene
PWP87_30225	phospholipase D family protein	1477	132	other	14	Terpene
PWP87_30230	TetR/AcrR family transcriptional regulator	624	207	regulatory	14	Terpene
PWP87_30235	multidrug efflux SMR transporter	342	113	other	14	Terpene
PWP87_30240	multidrug efflux SMR transporter	315	104	other	14	Terpene
PWP87_30245	hypothetical protein	132	43	other	14	Terpene
PWP87_30250	TetR/AcrR family transcriptional regulator	948	315	regulatory	14	Terpene
PWP87_30555	DEAD/DEAH box helicase	1608	535	other	15	RIPPS
PWP87_30560	SulP family inorganic anion transporter	1452	483	other	15	RIPPS
PWP87_30565	clostripain-related cysteine peptidase	1215	404	other	15	RIPPS
PWP87_30570	GNAT family N-acetyltransferase	462	153	other	15	RIPPS
PWP87_30575	ABC transporter ATP-binding protein	1806	601	transport	15	RIPPS
PWP87_30580	ABC transporter ATP-binding protein	1962	653	transport	15	RIPPS
PWP87_30585	asparagine synthase C-terminal domain-containing protein	1380	459	biosynthetic	15	RIPPS
PWP87_30590	hypothetical protein	630	209	biosynthetic-additional	15	RIPPS
PWP87_30595	lasso peptide biosynthesis B2 protein	465	154	biosynthetic	15	RIPPS
PWP87_30600	PqqD family peptide modification chaperone	270	89	biosynthetic	15	RIPPS
allorf_6769288_6769416		129	42	biosynthetic-additional	15	RIPPS
PWP87_30605	response regulator transcription factor	627	208	regulatory	15	RIPPS
PWP87_30610	AarF/ABC1/UbiB kinase family protein	1671	556	biosynthetic-additional	15	RIPPS
PWP87_30615	phasin family protein	381	126	other	15	RIPPS
PWP87_30620	ThuA domain-containing protein	639	212	other	15	RIPPS
PWP87_30625	SDR family oxidoreductase	723	240	biosynthetic-additional	15	RIPPS
PWP87_30630	cobyrinate a,c-diamide synthase	1494	497	other	15	RIPPS
PWP87_30635	uroporphyrinogen-III synthase	831	276	other	15	RIPPS
PWP87_30640	endospore germination permease	924	307	other	15	RIPPS
PWP87_30645	hypothetical protein	306	101	other	15	RIPPS
PWP87_30650	hypothetical protein	222	73	other	15	RIPPS
PWP87_31665	nitrite reductase large subunit NirB	2442	813	biosynthetic-additional	16	Lanthipeptide
PWP87_31670	nitrite reductase small subunit NirD	318	105	other	16	Lanthipeptide
PWP87_31675	formate/nitrite transporter family protein	882	293	other	16	Lanthipeptide
PWP87_31680	uroporphyrinogen-III C-methyltransferase	771	256	biosynthetic-additional	16	Lanthipeptide
PWP87_31685	TetR/AcrR family transcriptional regulator	639	212	regulatory	16	Lanthipeptide
PWP87_31690	SDR family NAD(P)-dependent oxidoreductase	768	255	biosynthetic-additional	16	Lanthipeptide
PWP87_31695	GNAT family N-acetyltransferase	471	156	other	16	Lanthipeptide
PWP87_31700	helix-turn-helix domain-containing protein	882	293	biosynthetic-additional	16	Lanthipeptide
PWP87_31705	MFS transporter	1248	415	transport	16	Lanthipeptide
PWP87_31710	hypothetical protein	2571	856	biosynthetic	16	Lanthipeptide
PWP87_31715	class III lanthipeptide	102	33	other	16	Lanthipeptide
PWP87_31720	hypothetical protein	255	84	other	16	Lanthipeptide
PWP87_31725	HAMP domain-containing sensor histidine kinase	1359	452	regulatory	16	Lanthipeptide
PWP87_31730	response regulator transcription factor	677	52	other	16	Lanthipeptide
PWP87_31735	polyphosphate polymerase domain-containing protein	825	274	other	16	Lanthipeptide
PWP87_31740	DUF4956 domain-containing protein	681	226	other	16	Lanthipeptide
PWP87_31745	carbohydrate-binding domain-containing protein	2286	761	other	16	Lanthipeptide
PWP87_31750	class I SAM-dependent methyltransferase	579	192	other	16	Lanthipeptide
PWP87_31755	FHA domain-containing protein	672	223	other	16	Lanthipeptide
PWP87_31760	hypothetical protein	156	51	other	16	Lanthipeptide

## Sheet: M. oxydans
Identifier	Product	Length (NT)	Length (AA)	Function	Region	Type
PWP88_00065	methylated-DNA--[protein]-cysteine S-methyltransferase	513	170	other	1	Terpene
PWP88_00070	cation acetate symporter	1638	545	other	1	Terpene
PWP88_00075	DUF485 domain-containing protein	348	115	other	1	Terpene
PWP88_00080	LuxR C-terminal-related transcriptional regulator	858	285	regulatory	1	Terpene
PWP88_00085	Lsr2 family protein	348	115	other	1	Terpene
PWP88_00090	MarR family transcriptional regulator	651	216	regulatory	1	Terpene
PWP88_00095	isopentenyl-diphosphate Delta-isomerase	522	173	other	1	Terpene
PWP88_00100	polyprenyl synthetase family protein	1083	360	biosynthetic-additional	1	Terpene
PWP88_00105	squalene/phytoene synthase family protein	909	302	biosynthetic	1	Terpene
PWP88_00110	phytoene desaturase family protein	1602	533	biosynthetic-additional	1	Terpene
PWP88_00115	lycopene cyclase domain-containing protein	348	115	other	1	Terpene
PWP88_00120	lycopene cyclase domain-containing protein	345	114	other	1	Terpene
PWP88_00125	prenyltransferase	894	297	biosynthetic-additional	1	Terpene
PWP88_00130	MMPL family transporter	2187	728	biosynthetic-additional	1	Terpene
PWP88_00140	HNH endonuclease	498	165	other	1	Terpene
PWP88_00145	M23 family metallopeptidase	825	274	other	1	Terpene
PWP88_00150	iron dependent repressor, metal binding and dimerization domain protein	702	233	other	1	Terpene
PWP88_00155	phosphoserine transaminase	1113	370	biosynthetic-additional	1	Terpene
PWP88_17275	hypothetical protein	567	188	other	2	Hybrid region
PWP88_17280	16S rRNA (cytosine(1402)-N(4))-methyltransferase RsmH	939	312	other	2	Hybrid region
PWP88_17285	division/cell wall cluster transcriptional repressor MraZ	432	143	other	2	Hybrid region
PWP88_17290	DUF3040 domain-containing protein	375	124	other	2	Hybrid region
PWP88_17295	polyprenyl synthetase family protein	1089	362	biosynthetic-additional	2	Hybrid region
PWP88_17300	Rv2175c family DNA-binding protein	306	101	other	2	Hybrid region
PWP88_17305	LysM peptidoglycan-binding domain-containing protein	1209	402	other	2	Hybrid region
PWP88_17310	Stk1 family PASTA domain-containing Ser/Thr kinase	1956	651	biosynthetic-additional	2	Hybrid region
PWP88_17315	3-deoxy-7-phosphoheptulonate synthase class II	1341	446	other	2	Hybrid region
PWP88_17320	lysophospholipid acyltransferase family protein	690	229	biosynthetic-additional	2	Hybrid region
PWP88_17325	long-chain fatty acid--CoA ligase	1833	610	biosynthetic	2	Hybrid region
PWP88_17330	peptide deformylase	492	163	biosynthetic-additional	2	Hybrid region
PWP88_17335	MinD/ParA family protein	1863	620	other	2	Hybrid region
PWP88_17340	pyruvate carboxylase	3408	1135	biosynthetic	2	Hybrid region
PWP88_17345	ParA family protein	814	238	other	2	Hybrid region
PWP88_17350	MerR family transcriptional regulator	546	181	other	2	Hybrid region
PWP88_17355	MerR family transcriptional regulator	687	228	other	2	Hybrid region
PWP88_17360	FHA domain-containing protein	486	161	other	2	Hybrid region
PWP88_17365	copper resistance protein CopC	651	216	other	2	Hybrid region
PWP88_17370	dihydrolipoyl dehydrogenase	1398	465	biosynthetic-additional	2	Hybrid region
PWP88_17375	NAD(P)/FAD-dependent oxidoreductase	1122	373	biosynthetic-additional	2	Hybrid region
PWP88_17380	methyltransferase domain-containing protein	726	241	other	2	Hybrid region
PWP88_17385	type III polyketide synthase	1161	386	biosynthetic	2	Hybrid region
PWP88_17390	CYTH domain-containing protein	615	204	other	2	Hybrid region
PWP88_17395	response regulator	216	71	other	2	Hybrid region
PWP88_17400	A24 family peptidase	471	156	other	2	Hybrid region
PWP88_17405	DNA polymerase Y family protein	1539	512	other	2	Hybrid region
PWP88_17410	error-prone DNA polymerase	3465	1154	other	2	Hybrid region
PWP88_17415	hypothetical protein	384	127	other	2	Hybrid region
PWP88_17420	DUF2255 family protein	375	124	other	2	Hybrid region
PWP88_17425	NAD(P)H-dependent oxidoreductase	585	194	other	2	Hybrid region
PWP88_17430	RNA polymerase recycling motor ATPase HelR	2133	710	other	2	Hybrid region
PWP88_17435	FadR/GntR family transcriptional regulator	669	222	regulatory	2	Hybrid region
PWP88_17440	2-isopropylmalate synthase	1794	597	biosynthetic-additional	2	Hybrid region
PWP88_17445	ATP-binding protein	1101	366	other	2	Hybrid region
PWP88_17450	discoidin domain-containing protein	2331	776	other	2	Hybrid region
PWP88_17455	glycosyl hydrolase family 28-related protein	1509	502	other	2	Hybrid region

## Sheet: S. rhizophila
Identifier	Product	Length (NT)	Length (AA)	Function	Region	Type
PWP89_02530	NUDIX domain-containing protein	420	139	other	1	Arylpolyene
PWP89_02535	S9 family peptidase	2367	788	biosynthetic-additional	1	Arylpolyene
PWP89_02540	cytochrome ubiquinol oxidase subunit I	1398	465	other	1	Arylpolyene
PWP89_02545	cytochrome d ubiquinol oxidase subunit II	1014	337	other	1	Arylpolyene
PWP89_02550	pteridine-dependent deoxygenase	1023	340	other	1	Arylpolyene
PWP89_02555	beta-ketoacyl synthase chain length factor	735	244	other	1	Arylpolyene
PWP89_02560	lysophospholipid acyltransferase family protein	804	267	biosynthetic-additional	1	Arylpolyene
PWP89_02565	phosphopantetheine-binding protein	261	86	biosynthetic-additional	1	Arylpolyene
PWP89_02570	acyl carrier protein	258	85	biosynthetic-additional	1	Arylpolyene
PWP89_02575	hypothetical protein	552	183	other	1	Arylpolyene
PWP89_02580	AMP-binding protein	1689	562	biosynthetic-additional	1	Arylpolyene
PWP89_02585	glycosyltransferase family 2 protein	753	250	biosynthetic-additional	1	Arylpolyene
PWP89_02590	acyltransferase	948	315	other	1	Arylpolyene
PWP89_02595	aromatic amino acid ammonia-lyase	1563	520	other	1	Arylpolyene
PWP89_02600	acyl-CoA thioesterase	423	140	other	1	Arylpolyene
PWP89_02605	outer membrane lipoprotein carrier protein LolA	627	208	other	1	Arylpolyene
PWP89_02610	MMPL family transporter	2433	810	other	1	Arylpolyene
PWP89_02615	NAD(P)/FAD-dependent oxidoreductase	1242	413	biosynthetic-additional	1	Arylpolyene
PWP89_02620	DUF3261 domain-containing protein	552	183	other	1	Arylpolyene
PWP89_02625	beta-ketoacyl-[acyl-carrier-protein] synthase family protein	1188	395	biosynthetic	1	Arylpolyene
PWP89_02630	hotdog family protein	462	153	other	1	Arylpolyene
PWP89_02635	3-oxoacyl-ACP reductase FabG	732	243	biosynthetic-additional	1	Arylpolyene
PWP89_02640	beta-ketoacyl-ACP synthase	1242	413	biosynthetic	1	Arylpolyene
PWP89_02645	excinuclease ATPase subunit	438	145	other	1	Arylpolyene
PWP89_02650	YcgL domain-containing protein	267	88	other	1	Arylpolyene
PWP89_02655	ankyrin repeat domain-containing protein	3342	1113	other	1	Arylpolyene
PWP89_02660	monovalent cation:proton antiporter-2 (CPA2) family protein	1803	600	transport	1	Arylpolyene
PWP89_02665	magnesium transporter	1371	456	other	1	Arylpolyene
PWP89_02670	bifunctional acetate--CoA ligase family protein/GNAT family N-acetyltransferase	2730	909	other	1	Arylpolyene
PWP89_02675	hypothetical protein	483	160	other	1	Arylpolyene
PWP89_02680	alpha/beta fold hydrolase	705	234	biosynthetic-additional	1	Arylpolyene
PWP89_02685	2,5-didehydrogluconate reductase DkgB	804	267	biosynthetic-additional	1	Arylpolyene
PWP89_02690	MFS transporter	1215	404	transport	1	Arylpolyene
PWP89_02695	LysR family transcriptional regulator	903	300	regulatory	1	Arylpolyene
PWP89_02700	Rrf2 family transcriptional regulator	453	150	other	1	Arylpolyene
PWP89_02705	NAD(P)/FAD-dependent oxidoreductase	909	302	biosynthetic-additional	1	Arylpolyene
PWP89_02710	aldo/keto reductase	954	317	biosynthetic-additional	1	Arylpolyene
PWP89_02715	class I SAM-dependent methyltransferase	852	283	other	1	Arylpolyene
PWP89_02720	pseudouridine synthase	537	178	biosynthetic-additional	1	Arylpolyene
PWP89_10175	response regulator transcription factor	657	218	regulatory	2	Hybrid region
PWP89_10180	hydrolase	657	218	other	2	Hybrid region
PWP89_10185	DoxX family protein	405	134	other	2	Hybrid region
PWP89_10190	amidohydrolase	1839	612	other	2	Hybrid region
PWP89_10195	alginate export family protein	1299	432	other	2	Hybrid region
PWP89_10200	MFS transporter	1641	546	transport	2	Hybrid region
PWP89_10205	hypothetical protein	777	258	other	2	Hybrid region
PWP89_10210	zinc-binding dehydrogenase	975	324	biosynthetic-additional	2	Hybrid region
PWP89_10215	LysR family transcriptional regulator	888	295	regulatory	2	Hybrid region
PWP89_10220	M14 family metallocarboxypeptidase	918	305	other	2	Hybrid region
PWP89_10225	MFS transporter	1146	381	transport	2	Hybrid region
PWP89_10230	DeoR/GlpR family DNA-binding transcription regulator	780	259	other	2	Hybrid region
PWP89_10235	LysR substrate-binding domain-containing protein	906	301	regulatory	2	Hybrid region
PWP89_10240	SDR family oxidoreductase	765	254	biosynthetic-additional	2	Hybrid region
PWP89_10245	DUF3817 domain-containing protein	375	124	other	2	Hybrid region
PWP89_10250	autotransporter outer membrane beta-barrel domain-containing protein	2739	912	other	2	Hybrid region
PWP89_10255	ATP synthase F1 subunit epsilon	447	148	other	2	Hybrid region
PWP89_10260	MFS transporter	1161	386	transport	2	Hybrid region
PWP89_10265	isochorismate synthase	1194	397	biosynthetic	2	Hybrid region
PWP89_10270	AMP-binding protein	1653	550	biosynthetic-additional	2	Hybrid region
PWP89_10275	isochorismatase family protein	636	211	biosynthetic-additional	2	Hybrid region
PWP89_10280	phosphopantetheine-binding protein	267	88	biosynthetic-additional	2	Hybrid region
PWP89_10285	non-ribosomal peptide synthetase	3921	1306	biosynthetic	2	Hybrid region
PWP89_10290	2,3-dihydro-2,3-dihydroxybenzoate dehydrogenase	762	253	biosynthetic	2	Hybrid region
PWP89_10295	DUF2894 domain-containing protein	594	197	other	2	Hybrid region
PWP89_10300	OmpA family protein	648	215	other	2	Hybrid region
PWP89_10305	DUF802 domain-containing protein	2283	760	other	2	Hybrid region
PWP89_10310	DUF3348 domain-containing protein	675	224	other	2	Hybrid region
PWP89_10315	host attachment family protein	420	139	other	2	Hybrid region
PWP89_10320	thioredoxin family protein	324	107	other	2	Hybrid region
PWP89_10325	type II toxin-antitoxin system prevent-host-death family antitoxin	342	113	other	2	Hybrid region
PWP89_10330	hypothetical protein	627	208	other	2	Hybrid region
PWP89_10335	glycine betaine/L-proline transporter ProP	1488	495	transport	2	Hybrid region
PWP89_10340	GH92 family glycosyl hydrolase	2343	780	other	2	Hybrid region
PWP89_10345	SOS response-associated peptidase family protein	729	242	other	2	Hybrid region
PWP89_10350	helix-turn-helix transcriptional regulator	798	265	regulatory	2	Hybrid region
PWP89_10355	hypothetical protein	729	242	other	2	Hybrid region
PWP89_10360	hypothetical protein	858	285	other	2	Hybrid region
PWP89_10365	Fic family protein	1008	335	other	2	Hybrid region
allorf_2336647_2336739		93	30	biosynthetic-additional	2	Hybrid region
PWP89_10370	MFS transporter	1242	413	transport	2	Hybrid region
PWP89_10375	hypothetical protein	1365	454	other	2	Hybrid region
PWP89_10380	hypothetical protein	423	140	other	2	Hybrid region
PWP89_10385	sorbosone dehydrogenase family protein	1380	459	other	2	Hybrid region
PWP89_10390	type 2 lanthipeptide synthetase LanM family protein	2889	962	biosynthetic	2	Hybrid region
PWP89_10395	DUF6229 family protein	207	68	biosynthetic-additional	2	Hybrid region
PWP89_10400	hypothetical protein	675	224	other	2	Hybrid region
PWP89_10405	exodeoxyribonuclease III	798	265	other	2	Hybrid region
allorf_2346845_2346973		129	42	biosynthetic-additional	2	Hybrid region
PWP89_10410	glycogen synthase GlgA	1425	474	biosynthetic-additional	2	Hybrid region
PWP89_10415	1,4-alpha-glucan branching protein GlgB	1869	622	biosynthetic-additional	2	Hybrid region
PWP89_10420	malto-oligosyltrehalose trehalohydrolase	1740	579	biosynthetic-additional	2	Hybrid region
PWP89_10425	4-alpha-glucanotransferase	1914	637	other	2	Hybrid region

## Sheet: S. maltophilia
Identifier	Product	Length (NT)	Length (AA)	Function	Region	Type
PWP90_02375	NUDIX domain-containing protein	420	139	other	1	Arylpolyene
PWP90_02380	S9 family peptidase	2373	790	biosynthetic-additional	1	Arylpolyene
PWP90_02385	hypothetical protein	330	109	other	1	Arylpolyene
PWP90_02390	sigma-70 family RNA polymerase sigma factor	645	214	regulatory	1	Arylpolyene
PWP90_02395	hypothetical protein	216	71	other	1	Arylpolyene
PWP90_02400	cytochrome ubiquinol oxidase subunit I	1398	465	other	1	Arylpolyene
PWP90_02405	cytochrome d ubiquinol oxidase subunit II	1014	337	other	1	Arylpolyene
PWP90_02410	beta-ketoacyl synthase chain length factor	747	248	other	1	Arylpolyene
PWP90_02415	lysophospholipid acyltransferase family protein	303	101	other	1	Arylpolyene
PWP90_02420	phosphopantetheine-binding protein	258	85	biosynthetic-additional	1	Arylpolyene
PWP90_02425	acyl carrier protein	258	85	biosynthetic-additional	1	Arylpolyene
PWP90_02430	hypothetical protein	552	183	other	1	Arylpolyene
PWP90_02435	AMP-binding protein	1689	562	biosynthetic-additional	1	Arylpolyene
PWP90_02440	glycosyltransferase family 2 protein	771	256	biosynthetic-additional	1	Arylpolyene
PWP90_02445	acyltransferase	942	313	other	1	Arylpolyene
PWP90_02450	aromatic amino acid ammonia-lyase	1551	516	other	1	Arylpolyene
PWP90_02455	acyl-CoA thioesterase	432	143	other	1	Arylpolyene
PWP90_02460	outer membrane lipoprotein carrier protein LolA	630	209	other	1	Arylpolyene
PWP90_02465	hypothetical protein	2346	781	other	1	Arylpolyene
PWP90_02470	NAD(P)/FAD-dependent oxidoreductase	1275	424	biosynthetic-additional	1	Arylpolyene
PWP90_02475	DUF3261 domain-containing protein	555	184	other	1	Arylpolyene
PWP90_02480	beta-ketoacyl-[acyl-carrier-protein] synthase family protein	1188	395	biosynthetic	1	Arylpolyene
PWP90_02485	hotdog family protein	459	152	other	1	Arylpolyene
PWP90_02490	3-ketoacyl-ACP reductase FabG2	732	243	biosynthetic-additional	1	Arylpolyene
PWP90_02495	beta-ketoacyl-ACP synthase	1239	412	biosynthetic	1	Arylpolyene
PWP90_02500	excinuclease ATPase subunit	441	146	other	1	Arylpolyene
PWP90_02505	YcgL domain-containing protein	261	86	other	1	Arylpolyene
PWP90_02510	ankyrin repeat domain-containing protein	3339	1112	other	1	Arylpolyene
PWP90_02515	monovalent cation:proton antiporter-2 (CPA2) family protein	1788	595	transport	1	Arylpolyene
PWP90_02520	magnesium transporter	1371	456	other	1	Arylpolyene
PWP90_02525	bifunctional acetate--CoA ligase family protein/GNAT family N-acetyltransferase	2725	496	other	1	Arylpolyene
PWP90_02530	YbjQ family protein	381	126	other	1	Arylpolyene
PWP90_02535	alpha/beta hydrolase	702	233	biosynthetic-additional	1	Arylpolyene
PWP90_02540	YdcF family protein	663	221	other	1	Arylpolyene
PWP90_02545	hypothetical protein	327	108	other	1	Arylpolyene
PWP90_02550	ATP-binding protein	1755	584	regulatory	1	Arylpolyene
PWP90_02555	2,5-didehydrogluconate reductase DkgB	810	269	biosynthetic-additional	1	Arylpolyene
PWP90_02560	MFS transporter	1215	404	transport	1	Arylpolyene
PWP90_02565	LysR family transcriptional regulator	903	300	regulatory	1	Arylpolyene
PWP90_10880	ribonucleoside-diphosphate reductase subunit alpha	2328	775	other	2	NRPS
PWP90_10885	ribonucleotide-diphosphate reductase subunit beta	1041	346	other	2	NRPS
PWP90_10890	flavodoxin	480	159	other	2	NRPS
PWP90_10895	thioredoxin family protein	327	108	other	2	NRPS
PWP90_10900	Nramp family divalent metal transporter	1332	443	other	2	NRPS
PWP90_10905	manganese-binding transcriptional regulator MntR	477	158	other	2	NRPS
PWP90_10910	iron dependent repressor, metal binding and dimerization domain protein	108	36	other	2	NRPS
PWP90_10915	iron dependent repressor, metal binding and dimerization domain protein	72	24	other	2	NRPS
PWP90_10920	thioredoxin-like domain-containing protein	549	182	other	2	NRPS
PWP90_10925	TonB-dependent receptor	2160	719	transport	2	NRPS
PWP90_10930	HTH-type transcriptional repressor FabR	657	218	regulatory	2	NRPS
PWP90_10935	ferredoxin reductase	1071	356	other	2	NRPS
PWP90_10940	acyl-CoA desaturase	1149	382	other	2	NRPS
PWP90_10945	tetratricopeptide repeat protein	339	112	other	2	NRPS
PWP90_10950	flavin reductase family protein	576	191	biosynthetic-additional	2	NRPS
PWP90_10955	superoxide dismutase	630	209	other	2	NRPS
PWP90_10960	thioredoxin family protein	1524	507	other	2	NRPS
PWP90_10965	GNAT family N-acetyltransferase	480	159	other	2	NRPS
PWP90_10970	TIGR03571 family LLM class oxidoreductase	936	311	biosynthetic-additional	2	NRPS
PWP90_10975	DUF3817 domain-containing protein	330	109	other	2	NRPS
PWP90_10980	MFS transporter	1197	398	transport	2	NRPS
PWP90_10985	isochorismate synthase	1194	397	biosynthetic	2	NRPS
PWP90_10990	AMP-binding protein	1653	550	biosynthetic-additional	2	NRPS
PWP90_10995	isochorismatase family protein	633	210	biosynthetic-additional	2	NRPS
PWP90_11000	phosphopantetheine-binding protein	258	85	biosynthetic-additional	2	NRPS
PWP90_11005	non-ribosomal peptide synthetase	3879	1292	biosynthetic	2	NRPS
PWP90_11010	2,3-dihydro-2,3-dihydroxybenzoate dehydrogenase	765	254	biosynthetic	2	NRPS
PWP90_11015	esterase-like activity of phytase family protein	1461	486	other	2	NRPS
PWP90_11020	TonB-dependent receptor	2301	766	transport	2	NRPS
PWP90_11025	DUF2894 domain-containing protein	378	125	other	2	NRPS
PWP90_11030	OmpA family protein	660	219	other	2	NRPS
PWP90_11035	DUF802 domain-containing protein	2265	754	other	2	NRPS
PWP90_11040	DUF3348 family protein	654	217	other	2	NRPS
PWP90_11045	M14 family metallocarboxypeptidase	918	305	other	2	NRPS
PWP90_11050	hypothetical protein	351	116	other	2	NRPS
PWP90_11055	putative Ig domain-containing protein	4983	1660	other	2	NRPS
PWP90_11060	tail fiber protein	525	174	other	2	NRPS
PWP90_11065	tail fiber protein	531	176	other	2	NRPS
PWP90_11070	tail fiber protein	534	177	other	2	NRPS
PWP90_11075	GNAT family N-acetyltransferase	549	182	other	2	NRPS
PWP90_11080	hypothetical protein	297	98	other	2	NRPS
PWP90_11085	fasciclin domain-containing protein	564	187	other	2	NRPS
PWP90_11090	hypothetical protein	615	204	other	2	NRPS
