# Supplementary material for: Unfolding the collective functional potential of a synergistic multispecies community through genotypic and phenotypic analyses
Source: Biofilm. 2025 May 24;10:100290. doi: 10.1016/j.bioflm.2025.100290 (PMC12246864; doi:10.1016/j.bioflm.2025.100290)
Supplement: Multimedia component 3 [file mmc3.xlsx]

## Sheet: compiled
	Strain	Ko	Hits
	P. amylolyticus	Pentose and glucuronate interconversions	2
	P. amylolyticus	Galactose metabolism	1
	P. amylolyticus	Starch and sucrose metabolism	5
	P. amylolyticus	Amino sugar and nucleotide sugar metabolism	4
	P. amylolyticus	Pyruvate metabolism	1
	P. amylolyticus	Glyoxylate and dicarboxylate metabolism	1
	P. amylolyticus	Nitrogen metabolism	1
	P. amylolyticus	Glycerolipid metabolism	1
	P. amylolyticus	Sphingolipid metabolism	2
	P. amylolyticus	Cyanoamino acid metabolism	2
	P. amylolyticus	Glycosylphosphatidylinositol (GPI)-anchor biosynthesis	1
	P. amylolyticus	Other glycan degradation	3
	P. amylolyticus	O-Antigen nucleotide sugar biosynthesis	2
	P. amylolyticus	Peptidoglycan biosynthesis	1
	P. amylolyticus	Exopolysaccharide biosynthesis	1
	P. amylolyticus	Polyketide sugar unit biosynthesis	2
	P. amylolyticus	Nonribosomal peptide structures	1
	P. amylolyticus	Degradation of flavonoids	1
	P. amylolyticus	Streptomycin biosynthesis	2
	P. amylolyticus	Biosynthesis of various plant secondary metabolites	1
	P. amylolyticus	ABC transporters	4
	P. amylolyticus	Two-component system	20
	P. amylolyticus	MAPK signaling pathway - fly	1
	P. amylolyticus	FoxO signaling pathway	1
	P. amylolyticus	Lysosome	1
	P. amylolyticus	Peroxisome	1
	P. amylolyticus	Quorum sensing	6
	P. amylolyticus	Biofilm formation - Vibrio cholerae	2
	P. amylolyticus	Biofilm formation - Pseudomonas aeruginosa	1
	P. amylolyticus	Bacterial chemotaxis	1
	P. amylolyticus	Flagellar assembly	6
	P. amylolyticus	Salivary secretion	1
	P. amylolyticus	Pancreatic secretion	1
	P. amylolyticus	Carbohydrate digestion and absorption	1
	P. amylolyticus	Longevity regulating pathway	1
	P. amylolyticus	Longevity regulating pathway - worm	1
	P. amylolyticus	Longevity regulating pathway - multiple species	1
	P. amylolyticus	Chemical carcinogenesis - reactive oxygen species	1
	P. amylolyticus	Huntington disease	1
	P. amylolyticus	Lipid and atherosclerosis	1
	P. amylolyticus	beta-Lactam resistance	1
	M. oxydans	Galactose metabolism	1
	M. oxydans	Starch and sucrose metabolism	3
	M. oxydans	Amino sugar and nucleotide sugar metabolism	1
	M. oxydans	Cyanoamino acid metabolism	1
	M. oxydans	Other glycan degradation	2
	M. oxydans	O-Antigen nucleotide sugar biosynthesis	1
	M. oxydans	Teichoic acid biosynthesis	1
	M. oxydans	Polyketide sugar unit biosynthesis	1
	M. oxydans	Degradation of flavonoids	1
	M. oxydans	Streptomycin biosynthesis	1
	M. oxydans	Phenazine biosynthesis	1
	M. oxydans	Biosynthesis of various plant secondary metabolites	1
	M. oxydans	Steroid degradation	1
	M. oxydans	ABC transporters	5
	M. oxydans	Two-component system	3
	M. oxydans	MAPK signaling pathway - fly	1
	M. oxydans	FoxO signaling pathway	1
	M. oxydans	Peroxisome	1
	M. oxydans	Quorum sensing	2
	M. oxydans	Flagellar assembly	3
	M. oxydans	Longevity regulating pathway	1
	M. oxydans	Longevity regulating pathway - worm	1
	M. oxydans	Longevity regulating pathway - multiple species	2
	M. oxydans	Chemical carcinogenesis - reactive oxygen species	1
	M. oxydans	Gastric cancer	1
	M. oxydans	Amoebiasis	1
	M. oxydans	Huntington disease	1
	M. oxydans	Lipid and atherosclerosis	1
	S. rhizophila	Pentose phosphate pathway	1
	S. rhizophila	Starch and sucrose metabolism	1
	S. rhizophila	Amino sugar and nucleotide sugar metabolism	1
	S. rhizophila	Glycine, serine and threonine metabolism	1
	S. rhizophila	Cysteine and methionine metabolism	1
	S. rhizophila	Lysine biosynthesis	1
	S. rhizophila	O-Antigen nucleotide sugar biosynthesis	2
	S. rhizophila	Polyketide sugar unit biosynthesis	2
	S. rhizophila	Biosynthesis of siderophore group nonribosomal peptides	1
	S. rhizophila	Penicillin and cephalosporin biosynthesis	1
	S. rhizophila	Monobactam biosynthesis	1
	S. rhizophila	Streptomycin biosynthesis	2
	S. rhizophila	Bacterial secretion system	4
	S. rhizophila	Two-component system	13
	S. rhizophila	MAPK signaling pathway - fly	1
	S. rhizophila	FoxO signaling pathway	1
	S. rhizophila	Peroxisome	1
	S. rhizophila	Quorum sensing	2
	S. rhizophila	Biofilm formation - Vibrio cholerae	6
	S. rhizophila	Biofilm formation - Pseudomonas aeruginosa	5
	S. rhizophila	Biofilm formation - Escherichia coli	2
	S. rhizophila	Flagellar assembly	9
	S. rhizophila	NOD-like receptor signaling pathway	1
	S. rhizophila	Longevity regulating pathway	1
	S. rhizophila	Longevity regulating pathway - worm	1
	S. rhizophila	Longevity regulating pathway - multiple species	2
	S. rhizophila	Plant-pathogen interaction	1
	S. rhizophila	Chemical carcinogenesis - reactive oxygen species	1
	S. rhizophila	Salmonella infection	1
	S. rhizophila	Shigellosis	1
	S. rhizophila	Pertussis	1
	S. rhizophila	Legionellosis	1
	S. rhizophila	Huntington disease	1
	S. rhizophila	Lipid and atherosclerosis	1
	S. rhizophila	beta-Lactam resistance	1
	S. maltophilia	Fructose and mannose metabolism	1
	S. maltophilia	Starch and sucrose metabolism	1
	S. maltophilia	Amino sugar and nucleotide sugar metabolism	3
	S. maltophilia	Inositol phosphate metabolism	1
	S. maltophilia	Glycerophospholipid metabolism	1
	S. maltophilia	Ether lipid metabolism	1
	S. maltophilia	Glycine, serine and threonine metabolism	1
	S. maltophilia	Cysteine and methionine metabolism	2
	S. maltophilia	Lysine biosynthesis	1
	S. maltophilia	O-Antigen nucleotide sugar biosynthesis	3
	S. maltophilia	Exopolysaccharide biosynthesis	1
	S. maltophilia	Folate biosynthesis	1
	S. maltophilia	Polyketide sugar unit biosynthesis	2
	S. maltophilia	Biosynthesis of siderophore group nonribosomal peptides	2
	S. maltophilia	Penicillin and cephalosporin biosynthesis	1
	S. maltophilia	Monobactam biosynthesis	1
	S. maltophilia	Streptomycin biosynthesis	2
	S. maltophilia	Phenazine biosynthesis	1
	S. maltophilia	Bacterial secretion system	8
	S. maltophilia	Two-component system	16
	S. maltophilia	MAPK signaling pathway - fly	1
	S. maltophilia	FoxO signaling pathway	1
	S. maltophilia	Peroxisome	1
	S. maltophilia	Quorum sensing	4
	S. maltophilia	Biofilm formation - Vibrio cholerae	11
	S. maltophilia	Biofilm formation - Pseudomonas aeruginosa	7
	S. maltophilia	Biofilm formation - Escherichia coli	2
	S. maltophilia	Bacterial chemotaxis	1
	S. maltophilia	Flagellar assembly	10
	S. maltophilia	NOD-like receptor signaling pathway	1
	S. maltophilia	Thyroid hormone signaling pathway	1
	S. maltophilia	Longevity regulating pathway	1
	S. maltophilia	Longevity regulating pathway - worm	1
	S. maltophilia	Longevity regulating pathway - multiple species	1
	S. maltophilia	Plant-pathogen interaction	1
	S. maltophilia	MicroRNAs in cancer	1
	S. maltophilia	Chemical carcinogenesis - reactive oxygen species	1
	S. maltophilia	Salmonella infection	1
	S. maltophilia	Shigellosis	1
	S. maltophilia	Legionellosis	1
	S. maltophilia	Huntington disease	1
	S. maltophilia	Lipid and atherosclerosis	1
	S. maltophilia	beta-Lactam resistance	2
