# Supplementary material for: Unfolding the collective functional potential of a synergistic multispecies community through genotypic and phenotypic analyses
Source: Biofilm. 2025 May 24;10:100290. doi: 10.1016/j.bioflm.2025.100290 (PMC12246864; doi:10.1016/j.bioflm.2025.100290)
Supplement: Multimedia component 4 [file mmc4.xls]

## Sheet: sheet1
Pathway ID	Pathway Name	Pathway Class	Annotation	Unique Genome Count	Unique Gene Count	Unique EC Count	EC Conservation	Gene Conservation	In Which Genome Uniquely Present?
30	Pentose phosphate pathway	Carbohydrate Metabolism	PATRIC	2	33	17
310	Lysine degradation	Amino Acid Metabolism	PATRIC	2	27	11
480	Glutathione metabolism	Metabolism of Other Amino Acids	PATRIC	2	49	14
760	Nicotinate and nicotinamide metabolism	Metabolism of Cofactors and Vitamins	PATRIC	2	29	13
250	Alanine, aspartate and glutamate metabolism	Amino Acid Metabolism	PATRIC	2	37	15
521	Streptomycin biosynthesis	Biosynthesis of Secondary Metabolites	PATRIC	2	13	7
40	Pentose and glucuronate interconversions	Carbohydrate Metabolism	PATRIC	2	21	12
680	Methane metabolism	Energy Metabolism	PATRIC	2	49	17
520	Amino sugar and nucleotide sugar metabolism	Carbohydrate Metabolism	PATRIC	2	48	24
780	Biotin metabolism	Metabolism of Cofactors and Vitamins	PATRIC	2	30	16
790	Folate biosynthesis	Metabolism of Cofactors and Vitamins	PATRIC	2	30	15
1053	Biosynthesis of siderophore group nonribosomal peptides	Biosynthesis of Polyketides and Nonribosomal Peptides	PATRIC	2	10	6
190	Oxidative phosphorylation	Energy Metabolism	PATRIC	2	56	8
51	Fructose and mannose metabolism	Carbohydrate Metabolism	PATRIC	2	22	12
280	Valine, leucine and isoleucine degradation	Amino Acid Metabolism	PATRIC	2	52	22
860	Porphyrin and chlorophyll metabolism	Metabolism of Cofactors and Vitamins	PATRIC	2	30	16
330	Arginine and proline metabolism	Amino Acid Metabolism	PATRIC	2	57	29
770	Pantothenate and CoA biosynthesis	Metabolism of Cofactors and Vitamins	PATRIC	2	31	15
1057	Biosynthesis of type II polyketide products	Biosynthesis of Polyketides and Nonribosomal Peptides	PATRIC	2	11	4
930	Caprolactam degradation	Xenobiotics Biodegradation and Metabolism	PATRIC	2	8	2
400	Phenylalanine, tyrosine and tryptophan biosynthesis	Amino Acid Metabolism	PATRIC	2	38	20
380	Tryptophan metabolism	Amino Acid Metabolism	PATRIC	2	39	18
1056	Biosynthesis of type II polyketide backbone	Biosynthesis of Polyketides and Nonribosomal Peptides	PATRIC	2	4	2
253	Tetracycline biosynthesis	Biosynthesis of Secondary Metabolites	PATRIC	2	12	4
740	Riboflavin metabolism	Metabolism of Cofactors and Vitamins	PATRIC	2	17	11
270	Cysteine and methionine metabolism	Amino Acid Metabolism	PATRIC	2	53	24
10	Glycolysis / Gluconeogenesis	Carbohydrate Metabolism	PATRIC	2	30	15
230	Purine metabolism	Nucleotide Metabolism	PATRIC	2	100	39
970	Aminoacyl-tRNA biosynthesis	Translation	PATRIC	2	40	21
590	Arachidonic acid metabolism	Lipid Metabolism	PATRIC	2	12	4
624	1- and 2-Methylnaphthalene degradation	Xenobiotics Biodegradation and Metabolism	PATRIC	2	9	5
564	Glycerophospholipid metabolism	Lipid Metabolism	PATRIC	2	31	16
945	Stilbenoid, diarylheptanoid and gingerol biosynthesis	Biosynthesis of Secondary Metabolites	PATRIC	2	10	4
362	Benzoate degradation via hydroxylation	Xenobiotics Biodegradation and Metabolism	PATRIC	2	27	12
4070	Phosphatidylinositol signaling system	Signal Transduction	PATRIC	2	6	3
905	Brassinosteroid biosynthesis	Biosynthesis of Secondary Metabolites	PATRIC	1	3	1			S. malthophila
550	Peptidoglycan biosynthesis	Glycan Biosynthesis and Metabolism	PATRIC	2	29	13
980	Metabolism of xenobiotics by cytochrome P450	Xenobiotics Biodegradation and Metabolism	PATRIC	2	15	3
340	Histidine metabolism	Amino Acid Metabolism	PATRIC	2	29	17
513	High-mannose type N-glycan biosynthesis	Glycan Biosynthesis and Metabolism	PATRIC	2	7	3
620	Pyruvate metabolism	Carbohydrate Metabolism	PATRIC	2	52	23
52	Galactose metabolism	Carbohydrate Metabolism	PATRIC	2	17	9
240	Pyrimidine metabolism	Nucleotide Metabolism	PATRIC	2	77	25
300	Lysine biosynthesis	Amino Acid Metabolism	PATRIC	2	24	15
630	Glyoxylate and dicarboxylate metabolism	Carbohydrate Metabolism	PATRIC	2	37	19
785	Lipoic acid metabolism	Metabolism of Cofactors and Vitamins	PATRIC	2	4	2
522	Biosynthesis of 12-, 14- and 16-membered macrolides	Biosynthesis of Polyketides and Nonribosomal Peptides	PATRIC	2	4	2
500	Starch and sucrose metabolism	Carbohydrate Metabolism	PATRIC	2	34	17
260	Glycine, serine and threonine metabolism	Amino Acid Metabolism	PATRIC	2	56	27
130	Ubiquinone and other terpenoid-quinone biosynthesis	Metabolism of Cofactors and Vitamins	PATRIC	2	17	10
623	2,4-Dichlorobenzoate degradation	Xenobiotics Biodegradation and Metabolism	PATRIC	2	13	5
350	Tyrosine metabolism	Amino Acid Metabolism	PATRIC	2	23	11
195	Photosynthesis	Energy Metabolism	PATRIC	2	14	2
910	Nitrogen metabolism	Energy Metabolism	PATRIC	2	53	11
720	Reductive carboxylate cycle (CO2 fixation)	Energy Metabolism	PATRIC	2	39	16
473	D-Alanine metabolism	Metabolism of Other Amino Acids	PATRIC	2	4	2
650	Butanoate metabolism	Carbohydrate Metabolism	PATRIC	2	38	15
920	Sulfur metabolism	Energy Metabolism	PATRIC	2	9	4
625	Tetrachloroethene degradation	Xenobiotics Biodegradation and Metabolism	PATRIC	2	10	4
290	Valine, leucine and isoleucine biosynthesis	Amino Acid Metabolism	PATRIC	2	20	10
440	Phosphonate and phosphinate metabolism	Metabolism of Other Amino Acids	PATRIC	2	5	1
592	alpha-Linolenic acid metabolism	Lipid Metabolism	PATRIC	2	17	6
640	Propanoate metabolism	Carbohydrate Metabolism	PATRIC	2	32	14
410	beta-Alanine metabolism	Metabolism of Other Amino Acids	PATRIC	2	20	6
565	Ether lipid metabolism	Lipid Metabolism	PATRIC	2	7	4
904	Diterpenoid biosynthesis	Biosynthesis of Secondary Metabolites	PATRIC	2	5	2
1040	Biosynthesis of unsaturated fatty acids	Lipid Metabolism	PATRIC	2	2	1
730	Thiamine metabolism	Metabolism of Cofactors and Vitamins	PATRIC	2	11	5
401	Novobiocin biosynthesis	Biosynthesis of Secondary Metabolites	PATRIC	2	10	5
1051	Biosynthesis of ansamycins	Biosynthesis of Polyketides and Nonribosomal Peptides	PATRIC	2	8	3
950	Isoquinoline alkaloid biosynthesis	Biosynthesis of Secondary Metabolites	PATRIC	2	14	6
563	Glycosylphosphatidylinositol(GPI)-anchor biosynthesis	Glycan Biosynthesis and Metabolism	PATRIC	2	2	1
561	Glycerolipid metabolism	Lipid Metabolism	PATRIC	2	14	7
965	Betalain biosynthesis	Biosynthesis of Secondary Metabolites	PATRIC	2	22	3
660	C5-Branched dibasic acid metabolism	Carbohydrate Metabolism	PATRIC	2	8	3
471	D-Glutamine and D-glutamate metabolism	Metabolism of Other Amino Acids	PATRIC	2	3	2
61	Fatty acid biosynthesis	Lipid Metabolism	PATRIC	2	33	12
450	Selenoamino acid metabolism	Metabolism of Other Amino Acids	PATRIC	2	15	6
903	Limonene and pinene degradation	Biosynthesis of Secondary Metabolites	PATRIC	2	18	8
311	Penicillin and cephalosporin biosynthesis	Biosynthesis of Secondary Metabolites	PATRIC	2	3	1
627	1,4-Dichlorobenzene degradation	Xenobiotics Biodegradation and Metabolism	PATRIC	2	24	9
941	Flavonoid biosynthesis	Biosynthesis of Secondary Metabolites	PATRIC	2	9	3
540	Lipopolysaccharide biosynthesis	Glycan Biosynthesis and Metabolism	PATRIC	2	22	13
981	Insect hormone biosynthesis	Biosynthesis of Secondary Metabolites	PATRIC	2	4	2
710	Carbon fixation in photosynthetic organisms	Energy Metabolism	PATRIC	2	22	13
281	Geraniol degradation	Xenobiotics Biodegradation and Metabolism	PATRIC	2	16	4
600	Sphingolipid metabolism	Lipid Metabolism	PATRIC	2	12	4
360	Phenylalanine metabolism	Amino Acid Metabolism	PATRIC	2	30	11
900	Terpenoid backbone biosynthesis	Biosynthesis of Secondary Metabolites	PATRIC	2	15	8
20	Citrate cycle (TCA cycle)	Carbohydrate Metabolism	PATRIC	2	30	13
53	Ascorbate and aldarate metabolism	Carbohydrate Metabolism	PATRIC	2	6	3
670	One carbon pool by folate	Metabolism of Cofactors and Vitamins	PATRIC	2	21	11
430	Taurine and hypotaurine metabolism	Metabolism of Other Amino Acids	PATRIC	2	7	3
982	Drug metabolism - cytochrome P450	Xenobiotics Biodegradation and Metabolism	PATRIC	2	18	3
642	Ethylbenzene degradation	Xenobiotics Biodegradation and Metabolism	PATRIC	2	9	2
71	Fatty acid metabolism	Lipid Metabolism	PATRIC	2	24	11
363	Bisphenol A degradation	Xenobiotics Biodegradation and Metabolism	PATRIC	2	7	4
942	Anthocyanin biosynthesis	Biosynthesis of Secondary Metabolites	PATRIC	2	8	3
72	Synthesis and degradation of ketone bodies	Lipid Metabolism	PATRIC	2	10	4
940	Phenylpropanoid biosynthesis	Biosynthesis of Secondary Metabolites	PATRIC	2	18	6
591	Linoleic acid metabolism	Lipid Metabolism	PATRIC	2	5	3
460	Cyanoamino acid metabolism	Metabolism of Other Amino Acids	PATRIC	2	9	3
626	Naphthalene and anthracene degradation	Xenobiotics Biodegradation and Metabolism	PATRIC	2	9	4
983	Drug metabolism - other enzymes	Xenobiotics Biodegradation and Metabolism	PATRIC	2	12	6
750	Vitamin B6 metabolism	Metabolism of Cofactors and Vitamins	PATRIC	2	9	7
906	Carotenoid biosynthesis	Biosynthesis of Secondary Metabolites	PATRIC	2	6	3
351	1,1,1-Trichloro-2,2-bis(4-chlorophenyl)ethane (DDT) degradation	Xenobiotics Biodegradation and Metabolism	PATRIC	2	3	2
604	Glycosphingolipid biosynthesis - ganglio series	Glycan Biosynthesis and Metabolism	PATRIC	2	6	3
960	Tropane, piperidine and pyridine alkaloid biosynthesis	Biosynthesis of Secondary Metabolites	PATRIC	2	10	5
643	Styrene degradation	Xenobiotics Biodegradation and Metabolism	PATRIC	2	12	6
908	Zeatin biosynthesis	Biosynthesis of Secondary Metabolites	PATRIC	1	2	2			S. malthophila
622	Toluene and xylene degradation	Xenobiotics Biodegradation and Metabolism	PATRIC	1	2	2			S. malthophila
312	beta-Lactam resistance	Biosynthesis of Secondary Metabolites	PATRIC	1	2	1			S. malthophila
62	Fatty acid elongation in mitochondria	Lipid Metabolism	PATRIC	2	14	3
523	Polyketide sugar unit biosynthesis	Biosynthesis of Polyketides and Nonribosomal Peptides	PATRIC	2	6	4
944	Flavone and flavonol biosynthesis	Biosynthesis of Secondary Metabolites	PATRIC	2	2	1
120	Primary bile acid biosynthesis	Lipid Metabolism	PATRIC	2	3	1
361	gamma-Hexachlorocyclohexane degradation	Xenobiotics Biodegradation and Metabolism	PATRIC	2	3	2
830	Retinol metabolism	Metabolism of Cofactors and Vitamins	PATRIC	2	3	1
603	Glycosphingolipid biosynthesis - globo series	Glycan Biosynthesis and Metabolism	PATRIC	2	3	2
943	Isoflavonoid biosynthesis	Biosynthesis of Secondary Metabolites	PATRIC	1	3	1			S. malthophila
231	Puromycin biosynthesis	Biosynthesis of Secondary Metabolites	PATRIC	2	2	1
512	O-Glycan biosynthesis	Glycan Biosynthesis and Metabolism	PATRIC	2	2	1
562	Inositol phosphate metabolism	Carbohydrate Metabolism	PATRIC	2	4	3
601	Glycosphingolipid biosynthesis - lacto and neolacto series	Glycan Biosynthesis and Metabolism	PATRIC	2	2	1
140	C21-Steroid hormone metabolism	Lipid Metabolism	PATRIC	1	2	1			S. rhizophila
1055	Biosynthesis of vancomycin group antibiotics	Biosynthesis of Polyketides and Nonribosomal Peptides	PATRIC	2	2	1
531	Glycosaminoglycan degradation	Glycan Biosynthesis and Metabolism	PATRIC	2	2	1
633	Trinitrotoluene degradation	Xenobiotics Biodegradation and Metabolism	PATRIC	2	2	1
